# Supplementary material for: Residue of Organophosphate Esters (OPEs) in the Crustacean from Southeast China and Its Dietary Exposure Risk Assessment
Source: J Xenobiot. 2026 Mar 27;16(2):58. doi: 10.3390/jox16020058 (PMC13117314; doi:10.3390/jox16020058)
Supplement: Supplementary file 1 [file jox-16-00058-s001.zip]

Archive with 1 entries (1 files):
- jox-4198441-supplementary.pdf
